# Supplementary material for: Effects of SIPA1L1 on trabecular meshwork extracellular matrix protein accumulation and cellular phagocytosis in POAG
Source: JCI Insight. 2024 Nov 22;9(22):e174836. doi: 10.1172/jci.insight.174836 (PMC11601898; doi:10.1172/jci.insight.174836)
Supplement: Supporting data values [file jciinsight-9-174836-s055.xlsx]

## Sheet: Fig. 1B
	Control	TGFβ2
	0.756692	2.48706
	0.861806	3.02569
	1.3815	2.75006

## Sheet: Fig. 2A
	non-POAG	POAG
	285.807	1260
	287.419	869.677
	638.333	1953.33
	155	603.333
	541.667	1241.67
	608.333	570
	346.667	396.667
	733.333	2635
	216.667

## Sheet: Fig. 2B
	non-POAG	POAG
	69.4412	83.6231
	77.6758	78.4365
	70.9833	93.38
	75.0181	76.951
	74.0759	112.418
	75.1237	106.82
	80.6095	136.149
	77.7411	86.7408
	83.5855
	81.9763

## Sheet: Fig. 2H
	non-POAG	POAG
	2.55992	3.30772
	1.47496	3.73794
	0.60506	2.85217
	0.378312	3.35358
	0.71595	3.33644
	1.06859	5.6418
	1.14218	5.26317
	0.300007	5.32193
	1.05102	5.30777
	2.52888	4.20468
	0.590953	4.55068
	1.52921	5.00662
	1.31483	6.65042
	0.671815	3.01441
	0.265385	4.21253
	0.802793	3.70719
	1.09441	4.54721
	0.529506	4.45683
	0.383731	3.81382
	0.992491	2.70052

## Sheet: Fig. 3A
	Control	TGFβ2
	1	1.385
	1	1.499
	1	1.494
	1	1.453
	1	1.583
	1	1.205

## Sheet: Fig. 3C
	Control	TGFβ2
	1	1.72418
	1	1.42841
	1	1.73686
	1	1.57729
	1	1.63828

## Sheet: Fig. 3E
	Control	TGFβ2
	1	1.34447
	1	1.79267
	1	1.77079
	1	2.05985

## Sheet: Fig. 4A
	Control	si-NC	si-SIPA1L1 1	si-SIPA1L1 2	si-SIPA1L1 3
	1	1.057	0.5436	0.6716	0.7445
	1	1.035	0.5483	0.6217	0.667
	1	1.035	0.5315	0.7481	0.6955
	1	1.03	0.5273	0.6948	0.6252
	1	0.8865	0.4481	0.5987	0.5827
	1	0.9338	0.4764	0.5862	0.588
	1	0.9944	0.5805	0.6187	0.6072

## Sheet: Fig. 4E
	Control	TGFβ2	TGFβ2+si-SIPA1L1	si-SIPA1L1
	1	1.33697	1.06715	0.418918
	1	1.79251	0.77021	0.87255
	1	1.60669	1.21707	0.103783
	1	1.49184	1.271	0.335771
	1	1.67729	0.892475	0.489023
	1	1.57905	1.06632	0.69264
	1	1.4837	0.975578	0.827246
	1	1.63556	1.40725	0.580457

## Sheet: Fig. 4F
	Control	TGFβ2	TGFβ2+si-SIPA1L1	si-SIPA1L1
	1	2.25375	1.43016	0.527107
	1	2.30996	1.55222	0.227153
	1	1.94226	1.47456	0.189526
	1	1.56966	1.50811	0.42692
	1	2.36947	1.85658	0.792913
	1	3.42543	1.42769	0.303691
	1	2.67388	2.04445	0.687677

[truncated: 18 more sheets: Fig. 4G, Fig, 4H, Fig. 4I, Fig. 4J, Fig. 4K, Fig. 4L, Fig. 5C, Fig. 5D, Fig. 5F, Fig. 5H, Fig. 6C, Fig. 6D, Fig. 6E, Fig. 6H, Fig. 6I, Fig. S1A, Fig. S1B, Fig. S2]
